# Supplementary material for: Proteomics Reveals Mechanisms of Metabolic Dysregulation in Soman Neurotoxicity
Source: Toxics. 2025 Sep 10;13(9):766. doi: 10.3390/toxics13090766 (PMC12474405; doi:10.3390/toxics13090766)
Supplement: Supplementary file 1 [file toxics-13-00766-s001.zip]

Archive with 1 entries (1 files):
- toxics-3810559-supplementary.pdf
